# Supplementary material for: Female Sexual Function After Radical Treatment for MIBC: A Systematic Review
Source: J Pers Med. 2025 Sep 2;15(9):415. doi: 10.3390/jpm15090415 (PMC12471525; doi:10.3390/jpm15090415)
Supplement: Supplementary file 1 [file jpm-15-00415-s001.zip]

Archive with 2 entries (2 files):
- jpm-3758643 PRISMA_2020_checklist.pdf
- jpm-3758643-supplementary.pdf
